# Supplementary material for: Genetic and Epigenetic Aberrations of SOX7 in Newly Diagnosed and Relapsed Multiple Myeloma as Well as Related Neoplasms
Source: Curr Issues Mol Biol. 2025 Apr 1;47(4):244. doi: 10.3390/cimb47040244 (PMC12026369; doi:10.3390/cimb47040244)
Supplement: Supplementary file 1 [file cimb-47-00244-s001.zip]

Archive with 3 entries (3 files):
- Supplementary Figures (SOX7 MM Diagnostics) 26.02.25 .pdf
- Table S1. Diagnosed and relapsed MM patient information (Diagnostics) 22.02.25 .pdf
- Table S2. qPCR and qRT-PCR primers (Diagnostics) 22.02.25  .pdf
